# Supplementary material for: Real-time monitoring of subcellular H2O2 distribution in Chlamydomonas reinhardtii
Source: Plant Cell. 2021 Jul 1;33(9):2935–49. doi: 10.1093/plcell/koab176 (PMC8462822; doi:10.1093/plcell/koab176)
Supplement: koab176_Supplementary_Data [file koab176_supplementary_data.zip]

Archive with 4 entries (4 files):
- tpc.00945.2020-s01.pdf
- tpc.00945.2020-s02.pdf
- tpc.00945.2020-s03.pdf
- tpc.00945.2020-s04.xlsx
