# Supplementary material for: Real-time monitoring of subcellular H2O2 distribution in Chlamydomonas reinhardtii
Source: Plant Cell. 2021 Jul 1;33(9):2935–49. doi: 10.1093/plcell/koab176 (PMC8462822; doi:10.1093/plcell/koab176)
Supplement: koab176_Supplementary_Data [file koab176_supplementary_data.zip › tpc.00945.2020-s04.xlsx]

## Sheet: Sheet1
Supplemental Data, Niemeyer et al., (2021). H2O2 Dynamics in Chlamydomonas. Plant Cell
Supplemental Data Set S1. Summary of statistical analyses.
We used two-tailed, unpaired t-tests followed by correction for multiple testing according to Benferroni-Holm.
Listed here are adjusted P-values.
Figure 4A
Tested, P < 0.05	0	2.5 min	5 min	20 min
1000 µE vs 30 µE	0.991156	0.00904724	0.0149297	0.0660459
1000 µE DCMU vs 30 µE	1.1542	0.624986	0.384284	0.337383
Figure 4B
Tested, P < 0.05	0	2.5 min	5 min	20 min
1000 µE vs 30 µE	0.272839	3.6137e-05	2.94075e-05	0.0113841
1000 µE DCMU vs 30 µE	0.931931	0.729813	0.0206132	0.771734
Figure 4C
Tested, P < 0.05	0	2.5 min	5 min	20 min
1000 µE vs 30 µE	0.909791	0.982937	0.927971	0.174095
1000 µE DCMU vs 30 µE	1.38031	1.31064	0.602698	0.549913
Figure 4D
Tested, P < 0.05	0	2.5 min	5 min	20 min
1000 µE vs 30 µE	0.939835	0.656914	0.949306	1.17984
1000 µE DCMU vs 30 µE	0.128335	1.13766	0.734659	0.909532
Figure 4E
Tested, P < 0.05	nucleus	stroma	cytosol	matrix
1500 µE vs 30 µE	0.640179
30 µE Metro vs 30 µE	0.000158744	0.00224918	3.23493e-07	0.0024976
30 µE Metro+DCMU vs 30 µE	0.00255498	0.00125794	5.35152e-05	0.0109329
30 µE Para vs 30 µE	0.0144921
30 µE Para+DCMU vs 30 µE	0.0468517
Figure 5B
Tested, P < 0.01	cytosol	stroma	matrix	nucleus
HS vs con	4.5714e-05	0.103486	0.240762	0.00335901
Rec vs con	0.170999	3.04766e-06	0.464327	0.455011
HS+DCMU vs con	0.00010006
Rec+DCMU vs con	0.251061
Supplemental Figure S8
Tested, P < 0.05	CL	HS
ARpro
1 µM DPI vs mock	0.282826	0.338843
2.5 µM DPI vs mock	0.917605	0.169524
5 µM DPI vs mock	0.293047	0.000455415
7.5 µM DPI vs mock	0.0120066	0.000311979
10 µM DPI vs mock	1.15009e-07	0.000287009
Orp1
10 µM DPI vs mock	0.0212208	0.0127082
